# Supplementary material for: Genomic Characterization of a Halovirus Representing a Novel Siphoviral Cluster
Source: Viruses. 2023 Jun 19;15(6):1392. doi: 10.3390/v15061392 (PMC10305713; doi:10.3390/v15061392)
Supplement: Supplementary file 1 [file viruses-15-01392-s001.zip]

Archive with 1 entries (1 files):
- viruses-2410709-supplementary.pdf
